# Supplementary material for: Demographically-Based Evaluation of Genomic Regions under Selection in Domestic Dogs
Source: PLoS Genet. 2016 Mar 4;12(3):e1005851. doi: 10.1371/journal.pgen.1005851 (PMC4778760; doi:10.1371/journal.pgen.1005851)
Supplement: S1 Table — (XLS) [file pgen.1005851.s002.xls]

## Sheet: Table_S1.csv
Table S1. Outlier regions identified with the FDR-based method, ranked according to CMS1-FDR.
Chromosome	Start	End	Rank
18	15490001	15780000	1
18	570001	1020000	2
19	3550001	3720000	3
31	1950001	2140000	4
12	59020001	59170000	5
15	5260001	5500000	6
10	4040001	4220000	7
11	37550001	37760000	8
24	4370001	4590000	9
24	23250001	23480000	10
2	21900001	22160000	11
32	640001	780000	12
13	46850001	47020000	13
13	53990001	54130000	14
5	38880001	39240000	15
1	2930001	3190000	16
1	28360001	28520000	17
2	46350001	46530000	18
6	28390001	28490000	19
4	57360001	57480000	20
5	51130001	51260000	21
37	16140001	16270000	22
4	60020001	60270000	23
15	9830001	9930000	24
28	7420001	7620000	25
1	12880001	12990000	26
8	71210001	71310000	27
4	61870001	62100000	28
16	39840001	39990000	29
4	4170001	4340000	30
17	5620001	5740000	31
11	48480001	48710000	32
10	3720001	3980000	33
36	340001	520000	34
2	53120001	53380000	35
21	4640001	4790000	36
26	8680001	8790000	37
18	2610001	2950000	38
1	46690001	46830000	39
18	24040001	24160000	40
28	8200001	8300000	41
14	50910001	51340000	42
34	14470001	14610000	43
4	40190001	40590000	44
26	2420001	2610000	45
34	26310001	26510000	46
11	46550001	46920000	47
31	600001	700000	48
16	4830001	4930000	49
2	35090001	35230000	50
11	9720001	9880000	51
4	40740001	41090000	52
6	25290001	25400000	53
32	530001	630000	54
2	43980001	44080000	55
6	43190001	43390000	56
1	52610001	52740000	57
31	3090001	3190000	58
1	11290001	11390000	59
24	23830001	23930000	60
9	52590001	52700000	61
18	1460001	1710000	62
1	3930001	4060000	63
10	11980001	12170000	64
2	34410001	34560000	65
36	10001	270000	66
37	4380001	4570000	67
25	6730001	6860000	68
18	24260001	24380000	69
8	10750001	11070000	70
1	79870001	80050000	71
12	37820001	38060000	72
21	7190001	7340000	73
18	450001	560000	74
9	33100001	33290000	75
4	41700001	41830000	76
37	6560001	6660000	77
13	48690001	48820000	78
10	8460001	8630000	79
22	27700001	27940000	80
10	6390001	6500000	81
2	46840001	46940000	82
6	33340001	33560000	83
21	2220001	2430000	84
25	42960001	43120000	85
3	35710001	35940000	86
11	37800001	37940000	87
1	21150001	21260000	88
2	22330001	22470000	89
16	2080001	2240000	90
10	10750001	10940000	91
34	17910001	18080000	92
10	18670001	18800000	93
4	67980001	68110000	94
12	58030001	58130000	95
24	20910001	21020000	96
28	12750001	12860000	97
1	50780001	50920000	98
37	12310001	12420000	99
16	18740001	18880000	100
14	34240001	34370000	101
3	63390001	63490000	102
14	33610001	33710000	103
18	24540001	24700000	104
11	5800001	5930000	105
1	105080001	105250000	106
36	5350001	5460000	107
1	11850001	11950000	108
11	47310001	47520000	109
6	53210001	53390000	110
1	35770001	35930000	111
16	6470001	6590000	112
33	23730001	23840000	113
18	1120001	1300000	114
28	16260001	16450000	115
20	39430001	39610000	116
1	2410001	2790000	117
30	10230001	10330000	118
8	26950001	27060000	119
37	11570001	11730000	120
5	81270001	81500000	121
22	17570001	17670000	122
19	38040001	38190000	123
14	49250001	49370000	124
18	7790001	7890000	125
37	3260001	3380000	126
9	25770001	25940000	127
23	34680001	34820000	128
23	29650001	29870000	129
6	39180001	39280000	130
1	4260001	4410000	131
8	7620001	7720000	132
37	5750001	5850000	133
5	55300001	55440000	134
20	53930001	54050000	135
1	24120001	24220000	136
5	80550001	80750000	137
5	41750001	41890000	138
16	3780001	3890000	139
28	30820001	30950000	140
18	4110001	4290000	141
18	3340001	3680000	142
4	16100001	16210000	143
28	10190001	10380000	144
7	32550001	32650000	145
13	48170001	48570000	146
2	54480001	54580000	147
5	79620001	79740000	148
36	5110001	5320000	149
1	19300001	19450000	150
8	17390001	17680000	151
2	22950001	23110000	152
6	2370001	2530000	153
19	12940001	13100000	154
1	46850001	46950000	155
10	41210001	41390000	156
5	7680001	7800000	157
21	36300001	36400000	158
16	3480001	3680000	159
5	77640001	77790000	160
15	6060001	6490000	161
11	1890001	2160000	162
2	74120001	74300000	163
37	1280001	1440000	164
16	2880001	2980000	165
6	29340001	29460000	166
9	54460001	54630000	167
20	51450001	51580000	168
2	7460001	7640000	169
4	59170001	59280000	170
2	43060001	43300000	171
20	42910001	43160000	172
28	20070001	20170000	173
15	11660001	11820000	174
18	7070001	7220000	175
10	30670001	30800000	176
17	36980001	37090000	177
9	19530001	19640000	178
9	20570001	20780000	179
11	24140001	24270000	180
2	20930001	21030000	181
28	17290001	17390000	182
2	78710001	78890000	183
21	22100001	22230000	184
6	11850001	11950000	185
7	36610001	36710000	186
9	3000001	3190000	187
10	8180001	8450000	188
1	51220001	51320000	189
3	15280001	15500000	190
10	30550001	30660000	191
4	1620001	1770000	192
7	43700001	43800000	193
2	46600001	46700000	194
28	14960001	15110000	195
22	7710001	7870000	196
21	24480001	24620000	197
4	10240001	10400000	198
29	8620001	8720000	199
16	9300001	9470000	200
30	18300001	18400000	201
15	750001	860000	202
1	112600001	112710000	203
7	56370001	56520000	204
30	5160001	5430000	205
15	40610001	40780000	206
24	23100001	23200000	207
22	15790001	15980000	208
6	7010001	7210000	209
4	3970001	4150000	210
10	11260001	11370000	211
2	48580001	48730000	212
2	14780001	14890000	213
32	35300001	35400000	214
8	16110001	16240000	215
1	6670001	6860000	216
25	11210001	11310000	217
37	7120001	7250000	218
20	50590001	50690000	219
19	35080001	35180000	220
14	7290001	7520000	221
17	8770001	8870000	222
32	36020001	36140000	223
22	4490001	4670000	224
18	34850001	34970000	225
2	77450001	77550000	226
34	17700001	17830000	227
4	2310001	2600000	228
18	4760001	4920000	229
9	59740001	59860000	230
26	21440001	21570000	231
6	68920001	69030000	232
16	8380001	8510000	233
22	23030001	23220000	234
16	4550001	4750000	235
1	3690001	3790000	236
1	5970001	6080000	236
1	34630001	34770000	236
1	35500001	35600000	236
1	47560001	47700000	236
1	58800001	58910000	236
1	63440001	63540000	236
1	70770001	70870000	236
1	91940001	92060000	236
1	98290001	98420000	236
1	98740001	99310000	236
1	99760001	99970000	236
1	104760001	104880000	236
2	1900001	2060000	236
2	27070001	27170000	236
2	65290001	65390000	236
2	71730001	71840000	236
2	72800001	72950000	236
4	980001	1140000	236
4	5190001	5310000	236
4	18190001	18390000	236
4	23520001	23670000	236
4	36940001	37050000	236
4	67560001	67660000	236
5	790001	900000	236
5	910001	1010000	236
5	40640001	40790000	236
5	45920001	46020000	236
5	56580001	56680000	236
6	11500001	11630000	236
6	13640001	13840000	236
7	3050001	3190000	236
7	23170001	23290000	236
7	26360001	26460000	236
7	31730001	31840000	236
7	41580001	41680000	236
7	43990001	44110000	236
8	2500001	2800000	236
8	13610001	13730000	236
8	14660001	14850000	236
8	15550001	15660000	236
9	3930001	4060000	236
9	21360001	21490000	236
9	21530001	21720000	236
10	31550001	31650000	236
11	3470001	3720000	236
11	9900001	10030000	236
12	32840001	32960000	236
12	33130001	33290000	236
12	53120001	53220000	236
13	1830001	1980000	236
13	4930001	5100000	236
13	5990001	6100000	236
13	26550001	26660000	236
13	28490001	28590000	236
13	47920001	48020000	236
13	55280001	55380000	236
14	36600001	36700000	236
14	52340001	52510000	236
15	4050001	4190000	236
15	5800001	5900000	236
15	7310001	7510000	236
15	8280001	8410000	236
15	11280001	11430000	236
15	15370001	15530000	236
15	20520001	20640000	236
15	35180001	35410000	236
15	39590001	39700000	236
15	56130001	56230000	236
16	7140001	7310000	236
16	33030001	33150000	236
16	33200001	33300000	236
17	1300001	1430000	236
17	25860001	25960000	236
17	38250001	38390000	236
18	35940001	36070000	236
19	38370001	38530000	236
20	450001	670000	236
20	3620001	3720000	236
20	5970001	6140000	236
20	42300001	42420000	236
20	51190001	51290000	236
21	7350001	7470000	236
22	5990001	6150000	236
22	17130001	17240000	236
22	34700001	34890000	236
23	1540001	1670000	236
23	30900001	31060000	236
23	33180001	33310000	236
23	41020001	41150000	236
24	7000001	7130000	236
25	3160001	3350000	236
25	3450001	3590000	236
25	7510001	7630000	236
25	13060001	13160000	236
25	18030001	18200000	236
25	34910001	35020000	236
26	21790001	22060000	236
27	28440001	28600000	236
27	37590001	37690000	236
27	38280001	38380000	236
27	40170001	40350000	236
27	42300001	42470000	236
28	1770001	1930000	236
28	4160001	4290000	236
28	6840001	6950000	236
30	10060001	10160000	236
31	1410001	1510000	236
31	17270001	17390000	236
32	40001	160000	236
32	32310001	32460000	236
33	23470001	23580000	236
37	6920001	7020000	236
37	10550001	10690000	236
